# Supplementary material for: Food Consumption and Food Security during the COVID‐19 Pandemic in Addis Ababa
Source: Am J Agric Econ. 2021 Feb 23;103(3):772–89. doi: 10.1111/ajae.12206 (PMC8013419; doi:10.1111/ajae.12206)
Supplement: Supplementary file 1 — Appendix S1. Supporting Information. [file AJAE-103-772-s001.zip]

Archive with 2 entries (2 files):
- AJAE MS#20450-Data and Codes-de Brauw.zip
- AJAE MS#20450-Online Supplementary Appendix-de Brauw.pdf
